# Supplementary material for: Rho GTPase Regulators and Effectors in Autism Spectrum Disorders: Animal Models and Insights for Therapeutics
Source: Cells. 2020 Mar 31;9(4):835. doi: 10.3390/cells9040835 (PMC7226772; doi:10.3390/cells9040835)
Supplement: Supplementary file 1 [file cells-09-00835-s001.zip]

Archive with 1 entries (1 files):
- cells-743752-supplementary.xlsx
