# Supplementary material for: Rho GTPase Regulators and Effectors in Autism Spectrum Disorders: Animal Models and Insights for Therapeutics
Source: Cells. 2020 Mar 31;9(4):835. doi: 10.3390/cells9040835 (PMC7226772; doi:10.3390/cells9040835)
Supplement: Supplementary file 1 [file cells-09-00835-s001.zip › cells-743752-supplementary.xlsx]

## Sheet: 工作表1
Supplementary Table 1 Summary of ASD-related behavior tests in Rho GEF, GAP, and effector mouse models
Gene	Mouse model	Type of behavior
		Basic locomotion	Social related behavior	Language communication	Repetitive behavior	Anxiety	Depression	Learnning and memory	Motor coordination	Sensorimotor gating (schizophrenia-specific behavior)	Others	Reference
Summary of ASD-related behavior tests in Rho GEF mouse models
ARHGEF9	Arhgef9 KO mice (Only M1 were used in behavior tests)	Open field (Increased time in the periphery)	NT2	NT	NT	Elevated plus maze (Decreased time spent and head dip in the open arms)	NT	Barnes maze (Fail to locate the escape tunnel)	NT	NT	NT	63
TRIO	Emx1-Trio−/− mice# (Trioflox/flox mice × Emx1-Cre mice)	NT	NT	NT	NT	NT	NT	Morris water maze (Longer latency to reach the platform and fail to locate platform in probe trial)	NT	NT	NT	80
								Fear conditioning (Shorter freezing time in context test)
	NEX-Trio+/− mice (Trioflox/+ mice × NEX-cre mice)	Open field (M & F3, hypoactivity)	Social preference test (M & F, Reduced social preference)	NT	Nestlet shredding (M, increased nestlet shredding; F, normal)	Elevated plus maze (M & F, less time spent in the open arms)	Forced swim test (M & F, normal)	Novel object recognition (M & F, normal)	Accelerating rotarod (M & F, shorter latency to fall)	Prepulse inhibition test (M & F, Normal)	NT	82
	NEX-Trio−/− mice (Trioflox/flox mice × NEX-cre mice)	Open field (M & F, slight hyperactivity; F,spent more time in center)	Social preference test (M & F, Reduced social preference)	NT	Nestlet shredding (M, increased nestlet shredding; F, normal)	Elevated plus maze (M, less time spent in the open arms; F, normal)	Forced swim test (M & F, spent less time immobile)	Novel object recognition (M & F, normal)	Accelerating rotarod (M & F, shorter latency to fall)	Prepulse inhibition test (M, Decreased PPI; F, normal)	NT
PREX1	Prex1−/− mice (Only M were used in behavior tests)	Open field (Normal)	Three-chamber test (Loss of social preference)	Ultrasonic vocalizations (Decreased ultrasonic calls in pups)	Grooming (Increased)	Light/dark box test (Normal)	NT	Novel object recognition (Normal)	Rotarod test (Normal)	Prepulse inhibition test (Normal)	NT	95
			Social recognition memory assay (Normal)					Morris water maze (Poor performance in reversal phase)
			Four-trial social memory assay (Impaired social learning and memory)		Digging and jumping (Normal)	Elevated plus maze (Normal)		Fear conditioning (Reduction in freezing time during the extinction phase)
			Olfactory habituation /dishabituation test (Normal)
			Olfaction test (Normal)					T-maze task (Normal)
ARHGEF10	Arhgef10 KO mice (Only M were used in behavior tests)	Open field (Higher level of locomotor activity )	Three-chamber test (Abnormal sociability and social novelty preference)	NT	NT	Elevated plus maze (Increased time spent in the open arms)	Tail suspension test (Reduced immobility)	Morris water maze (Normal)	NT	Prepulse inhibition test (Normal)	NT	106
							Forced swim test (Reduced immobility)
DOCK4	Dock4 KO mice	Open field (Hyperactivity and stereotyped circling in ~9% F; M, normal)	Three-chamber test (M & F, lack of social novelty preference)	Ultrasonic vocalizations (M & F, increased number and duration of calls in isolated pups）	Stereotyped circling in homecage and open field in ~9% F; M, normal	Elevated Zero-maze (M & F, low mobility in the open sections; M more severe than F)	NT	Novel object recognition (F, inable to distinguish familiar/novel objects; M, normal)	NT	NT	NT	115
								Y-maze/spatial recognition (M, inable to distinguish familiar/novel arms; F, normal)
			Pup retrieval (F, delayed pup retrieval; M, NT)		Marble burying (M, normal; F, NT)			Y-maze/spontaneous alternation (M, decreased alternation and increased arm entries; F, normal)
			Nesting (M & F, normal)		Grooming (M, normal; F, NT)			Morris Water Maze (M & F, normal)
	Dock4 HET mice	Open field (Hyperactivity and stereotyped circling in ~1.7% F; M, normal)	Three-chamber test (F, lack of social novelty preference; M, normal)	Ultrasonic vocalizations (M & F, Normal)	Stereotyped circling in homecage and open field in ~1.7% F; M, normal	Elevated Zero-maze (M & F, normal)	NT	Novel object recognition (M & F, normal)	NT	NT	NT
								Y-maze/spatial recognition (F, inable to distinguish familiar/novel arms; M, normal)
			Pup retrieval (F, normal; M, NT)		Marble burying (M, normal; F, NT)			Y-maze/spontaneous alternation (M & F, normal)
			Nesting (M & F, normal)		Grooming (M, normal; F, NT)			Morris Water Maze (M & F, normal)
Summary of ASD-related behavior tests in Rho GAP mouse models
OPHN1	Ophn1-/y mice (Only M were used in behavior tests)	Open field test (Hyperactiivty)	Resident-intruder test (Less aggressive than WT)	NT	NT	Light/dark box test (Normal)	NT	Y-maze/spontaneous alternation (higher levels of activity and decreased alternation)	Rotarod test (Normal)	NT	Paw preference test (Less lateralized than WT)	135-139
			Social memory (Normal)					Morris water maze (Longer latency to reach the platform and fail to locate platform in probe trial)
		Locomotor activity (Hyperactivity)	Olfactory habituation/disabituation test (Less time in sniffing new odour)			Elevated O-maze test (Normal)		Novel object recognition (Inable to distinguish familiar/novel objects)	Chimney test (Normal)
								Fear conditioning (Lack of cued fear memory extinction )
								Y-maze (Decreased spontaneous alternation with perseverative behaviors and decreased vicarious trial and error (VTE) behavior)
ARHGAP32	PX-RICS−/− mice (M were used in most behavior tests unless otherwise stated)	NT	Three-chamber (Lack of social novelty preference)	Ultrasonic vocalizations (M & F, Atypical postnatal development of mother-pup communication )	Self-grooming (Increased)	NT	NT	Water T-maze (Poor performance in reversal phase)	Accelerating rotarod test (Shorter latency to fall)	NT	Epilepsy (Severe progressive seizures)	169, 170
			Reciprocal social interaction test (Spent less time in social activities, and extremely poor success rate of social interactions)
			Social dominance tube test (Lower winning rate versus WT or HET)		Marble burying test (More repetitive digging)			Fear Conditioning Test (Decreased freezing rate)			Pain sensitivity test (Normal）
			Olfactory habituation /dishabituation test (Decreased interest in unfamiliar social olfactory cues)								Foot-clasping test (M & F, Severe limb-clasping behaviour)
	PX-RICS+/− mice (M were used in most behavior tests unless otherwise stated)	NT	Three-chamber (Lack of social novelty preference)	Ultrasonic vocalizations (M & F, normal)	Self-grooming (Normal)	NT	NT	Water T-maze (Normal)	Accelerating rotarod test (Normal)	NT	NT	169
			Reciprocal social interaction test (Spent less time on social activities)
			Social dominance tube test (Lower winning rate versus WT)		Marble burying test (More repetitive digging)
			Olfactory habituation /dishabituation test (Normal)
SRGAP3	WRP−/− (SrGAP3flox/flox mice × Nestin-Cre mice)	Open field (M & F, normal)	NT	NT	NT	Light/dark box test (M & F, normal)	NT	Novel object recognition (M & F, impaired long-term memory)	Accelerating rotorod test (M & F, normal)	NT	NT	178
								Morris water maze (M & F, longer latency to platform in early training, fail to locate platform in long term probe trial, and poor performance in reversal phase)
								Y-maze (M & F, normal)
								Passive avoidance (M & F, severely impaired in long-term memory)
	WRP+/− (SrGAP3flox/+ mice × Nestin-Cre mice)	Open field (M & F, normal)	NT	NT	NT	Light/dark box test (M & F, normal)	NT	Novel object recognition (M & F, impaired long-term memory)	Accelerating rotorod test (M & F, normal)	NT	NT
								Morris water maze (M & F, longer latency to platform in early training, fail to locate platform in long term probe trial, and poor performance in reversal phase)
								Y-maze (M & F, normal)
								Passive avoidance (M & F, severely impaired in long-term memory )
	SrGAP3-/- mice	Open field (M, lower locomotor activity; F, normal)	Social interaction (M & F, reduced anogenital exploration ; F, reduced nonanogenital exploration and increased social evasion)	NT	Marble burying test (M, reduced buried marbles, F, NT)	Light/dark box test (M & F, normal)	NT	Y-maze (M & F, reduced spontaneous alternation)	NT	Prepulse inhibition test (F, Decreased PPI; M, normal)	NT	179, 180
								Morris water maze (M & F, normal)
						Elevated plus maze (M & F, normal)		Object recognition test (M & F, normal)
								Fear conditioning test (M & F, longer freezing rates)
								Conditioned taste aversion (M & F, normal)
OCRL	Ocrl1−/y mice (Only M were used in behavior tests)	Open field (Normal)	NT	NT	NT	NT		Passive avoidance (Normal)	Rotarod test (Shorter latency to fall)	NT	NT	187
	Ocrl1−/y mice (Inpp5b deleted but human INPP5B overexpressed; only M were used in behavior tests)	Open field (Decreased locomotor activity, more resting episodes, and fewer lingering and walking events)	Three-chamber test (Normal)	NT	NT	NT	NT	Morris water mazenavigation (Normal)	NT	NT	Muscular strength (Decrease in lean mass/body weight ratio and reduction of the mass of several hind limbs)	189
		Spontaneous behavior (IntelliCage) (Reduced locomotor and exploratory activity and incompetent licking pattern)						IntelliCage (Cognitive function) (Normal)
Summary of ASD-related behavior tests in Rho effector mouse models
CYFIP1	Cyfip1 HET mice (Only M were used in behavior tests)	Open field (Normal)	Social interaction (Normal)	NT	NT	Light/dark box test (Normal)	NT	Y-maze (Normal)	NT	Prepulse inhibition test (Normal)	NT	211
								Morris Water Maze (Normal)
						Elevated zero maze (Normal)		Fear conditioning test (Normal)
								Inhibitory avoidance test (More rapid extinction time)
	Cyfip1HET mice#	Open field (Normal)	Social interest (Lack of interest in social cues)	Ultrasonic vocalizations (Normal)	Marble burying test (Normal)	NT	NT	NT	Accelerating rotarod test (Shorter latency to fall)	NT	NT	214
	Cyfip1 m+/p− (Paternal origin) and Cyfip1 m−/p+ (maternal origin) mice#	Open field (m+/p−, normal; m−/p+, decreased traveled distance)	NT	NT	NT	Elevated zero maze (m+/p−, fewer incomplete transitions; m−/p+, normal)	NT	Fear conditioning test (m+/p−, increased freezing in cued test; WT; m−/p+, normal)	NT	NT	NT	215
	Cyfip1+/− mice (Only M were used in behavior tests)	Open field (Normal)	NT	NT	Self-grooming (Normal)	NT	NT	Morris water maze (Spatial memory and flexibility, normal)	Accelerating rotarod test (Shorter latency to fall)	Prepulse inhibition test (Reduced PPI)	NT	216
								Y-maze (Spontaneous alternation and spatial recognition, normal)	Ladder rung walking test (More slipping)
					Marble burying task (Normal)			Texture novel object recognition task (Fail to recognize novel object)	Hanging wire test (Normal)
								Touchscreen (Normal)
	Cyfip1+/− rat (Only M were used in behavior tests)	NT	NT	NT	NT	NT	NT	Touchscreen (Deficits in behavioural flexibility)	NT	NT	NT	218
								Mismatch task (Deficits in flexible responses)
	Human CYFIP1-overexpressing mice (Tg line 1 and Tg line 2 )	Open field (M & F of both lines, normal)	Three-chambered social approach task (M & F of both lines, normal)	Ultrasonic vocalizations (M & F of both lines, normal)	Home-cage behavior (M & F of both lines, normal grooming and digging behaviors)	Elevated plus maze (M & F of both lines, normal)	NT	Y-maze (M & F of both lines, normal)	NT	Prepulse inhibition test (M & F of both lines, normal)	Hot plate sensation assay (M & F of both lines, normal)	219
								Morris water maze (Line 2, subtle learning and memory deficits; line 1, normal)
								Fear conditioning (Line 1, increased fear response to tone; line 2, increased fearing to context and cue)
PAK2	PAK2+/− mice (Only M were used in behavior tests)	Locomotor activity (Normal)	Three-chamber test (Impaired social preference, social novelty preference and social memory)	Ultrasonic vocalizations test (Normal)	Marble burying test (Increased buried marbles）	Light/dark box (Normal)	NT	Morris water maze test (Normal)	NT	Prepulse inhibition test (Normal)	NT	224
		Open field test (Normal)	Social interaction test (Decreased social preference index and exhibit avoidance behavior)		Self-grooming (Inccreased)	Elevated plus maze (Normal)				Acoustic startle response test (Normal)
ITPR1	IP3R1+/− mice	Spontaneous motor activity (M & F, normal)	NT	NT	NT	NT	NT	NT	Rotating rod test (M, impaired motor coordination; F, impaired motor coordination at the highest speed)	NT	NT	237
									Traction test (M, higher grip strength; F, normal)
									Hanging test (F, lower hanging score; M, normal)
									Footprint test (M & F, normal)
	L7-Cre;Itpr1flox/flox mice# (Itpr1flox/flox mice × L7-Cre mice)	NT	NT	NT	NT	NT	NT	NT	Footprint analysis (M & F, severe ataxia)	NT	Eye movement (Decreased visual amplitude)	238
	Wnt1-Cre;Itpr1flox/flox mice# (Itpr1flox/flox mice × Wnt1-Cre mice)	NT	NT	NT	NT	NT	NT	NT	Footprint analysis (Exhibited severe ataxia)	NT	NT	239
WASF1	WAVE-1 KO mice#	Open field (Lower activity, spending more time in center region)	NT	NT	NT	Elevated zero maze (Reduced anxiety levels)	NT	Morris water maze test (Impaired spatial learning)	Rotarod test (Shorter latency to fall)	NT	Wire hanging test (Normal)	250
								Novel object recognition tests (Exhibit cognitive deficits)	Inclined-screen test (More miss-step frequency)
								Passive avoidance test (Normal)	Balance-beam tests (Decreased traveled distance)
	WAVE-1 HET mice#	Open field (Normal)	NT	NT	NT	Elevated zero maze (Normal)	NT	Morris water maze test (Normal)	Rotarod test (Normal)	NT	Wire hanging test (Normal)
								Novel object recognition tests (Normal)	Inclined-screen test (Normal)
								Passive avoidance test (Normal)	Balance-beam tests (Normal)
1M: male mice; 2NT: not tested; 3F: female mice
#: Mice gender was not mentioned
